# Supplementary material for: Loss of p24 function in Drosophila melanogaster causes a stress response and increased levels of NF-κB-regulated gene products
Source: BMC Genomics. 2008 May 8;9:212. doi: 10.1186/1471-2164-9-212 (PMC2396179; doi:10.1186/1471-2164-9-212)
Supplement: Additional file 1 — Gene expression changes common to both tissue preparations. Selected genes were validated by qPCR on independently obtained tissue preparations. * genes identified previously as down regulated in response to a tunicamycin-induced ER overload response (Girardot et al. 2004). ** genes up regulated by a tunicamycin-induced ER overload response (Girardot et al. 2004). (*) indicates an opposite response in loj mutants compared to tunicamycin-treated animals. *** greater than 300-fold reduction in transcript levels. [file 1471-2164-9-212-S1.xls]

## Sheet: Sheet1
Probe set	Gene identifier	Gene symbol	HT array fold change	Abd array fold change	HT qPCR change	Abd qPCR change	GO molecular function	GO biological process
1633779_s_at	CG10733	loj	-25.7117	-28.568			unknown function	oviposition; intracellular transport
1633218_a_at	CG4347	UGP	-12.4158	-5.035	-1.31	-1.58	UTP-glucos-1-phosphate uridylyltransferase	polysaccharide metabolism
1632705_at	CG31783	ninaD	-11.2798	-2.086	-8.67	-5.74	scavenger receptor activity	rhodopsin biosynthesis; defense response
1640666_at	CG31205		-9.3193	-4.624			unknown function	proteolysis
1636431_at	CG8768		-9.1155	-10.288	***	***	hydro-lyase activity; isomerase activity; racemase and epimerase activity; coenzyme binding	carbohydrate metabolism; monosaccharide metabolism
1633401_s_at	CG30489	Cyp12d1-p	-9.04488	-3.938			electron carrier activity; oxidoreductase activity; heme binding; iron ion binding; monooxygenase activity	electron transport
1624957_a_at	CG4821	Tequila	-7.93987	-7.999	-10.17	-12.99	serine-type endopeptidase activity; trypsin activity; pancreatic elastase activity; ATP binding	proteolysis; ATP synthesis coupled proton transport; chitin metabolism; long-term memory
1639295_at	CG4734*		-7.06916	-2.049			unknown function	unknown
1641428_at	CG3616	Cyp9c1	-6.94199	-2.412			electron carrier activity; heme binding; iron ion binding; monooxygenase activity	electron transport
1635312_at	SD06617		-5.9905	-4.11839			unknown function	unknown
1641464_s_at	CG32850		-3.30924	-5.055			unknown function	unknown
1634455_at	CG14406		-2.13424	-3.006			unknown function	unknown
1626708_at	CG7037	Cbl	-1.95604	-1.939			ligase activity; calcium ion binding; protein binding; signal transducer activity; zinc ion binding	dorsal/ventral axis determination, ovarian follicular epithelium; dorsal/ventral axis specification; negative regulation of epidermal growth factor receptor activity; epidermal growth factor receptor signaling pathway; negative regulation of epidermal growth factor receptor signaling pathway; cellular defense response; proteolysis; border follicle cell migration; imaginal disc-derived wing morpho…
1627816_a_at	CG32264		-1.92268	-1.59408			unknown	unknown
1638947_at	CG8849	mRpL24	-1.78175	-1.53781			structural constituent of ribosome	translation
1640485_at	CG7616		-1.71917	-1.648			protein kinase activity; transporter activity	coenzyme metabolic process; prosthetic group metabolic process
1626586_at	CG30141	Obp57a	-1.59271	-1.53851			odorant binding	sensory perception of chemical stimulus; transport
1624892_s_at	CG11892		-1.5851	-1.69596			unknown	unknown
1632515_a_at	CG18619		-1.55989	-1.71532			protein dimerization activity; DNA binding	regulation of transcription
1628980_s_at	CG6707		-1.5332	-1.74624			unknown	unknown
1625295_at	CG2899	ksr	1.50352	1.7805			protein kinase activity; protein serine/threonine kinase activity; diacylglycerol binding; receptor signaling protein serine/threonine kinase activity; ATP binding; protein-tyrosine kinase activity	Ras protein signal transduction; determination of anterior/posterior axis, embryo; torso signaling pathway; protein amino acid phosphorylation; MAPKKK cascade; imaginal disc-derived wing morphogenesis; signal transduction
1637229_a_at	CG11796		1.51208	1.82069			4-hydroxyphenylpyruvate dioxygenase activity	amino acid catabolic process; aromatic amino acid family metabolic process
1633471_at	CG11765	Prx2540-2	1.51226	1.72583			antioxidant activity; peroxidase activity; glutathione peroxidase activity	defense response; oxygen and reactive oxygen species metabolic process
1632882_at	CG11671		1.52325	1.95901			unknown	unknown
1641320_s_at	CG3168		1.53532	1.76911			carbohydrate transmembrane transporter activity; transporter activity; ATP binding; DNA topoisomerase (ATP-hydrolyzing) activity	carbohydrate metabolic process; carbohydrate transport; neurotransmitter secretion; synaptic transmission; transmission of nerve impulse; transport; DNA topological change; DNA unwinding during replication
1630233_at	CG5399		1.53992	1.60526			unknown	unknown
1626856_at	CG12560		1.5507	1.71963			protein binding; N-acetyltransferase activity	metabolic process
1635998_at	CG3672	CG3672 Cpr67B	1.57948	1.86168			structural constituent of cuticle; structural constituent of chitin-based cuticle	unknown
1631628_s_at	CG11765	CG12896 Prx2540-1 Prx2540-2	1.59295	1.83183			antioxidant activity; peroxidase activity; glutathione peroxidase activity	defense response; oxygen and reactive oxygen species metabolic process
1627958_at	CG30269		1.61073	1.75132			unknown	unknown
1625153_at	CG33105	p24-2	1.62164	1.72677			unknown	intracellular protein transport
1636338_at	CG15021		1.63866	1.5876			unknown	unknown
1639180_at	CG12505	Arc1	1.64862	1.95819			unknown	unknown
1633446_s_at	CG6981		1.66159	1.68779			unknown	unknown
1641152_at	CG1718		1.66367	1.76054			ATPase activity, coupled to transmembrane movement of substances; transporter activity; ATP binding	transport
1633232_at	CG18358		1.731	1.52809			unknown	unknown
1639621_at	CG10916**		1.75914	1.70085			unknown	unknown
1637430_s_at	CG1572		1.82295	1.66443			unknown	unknown
1635945_at	CG15394		1.85759	1.92869			unknown	unknown
1640032_a_at	CG3814		1.90512	1.83924			N-methyl-D-aspartate selective glutamate receptor activity	unknown
1633488_at	CG3705**	aay	1.93987	1.55119			phosphoserine phosphatase activity	L-serine biosynthetic process; axon guidance; peripheral nervous system development
1626767_at	CG11415	Tsp2A	1.9924	1.79704			unknown	unknown	JNK?
1638778_at	CG10352		2.11211	2.908			4-nitrophenylphosphatase activity	metabolism
1630740_at	CG4363(*)		2.14164	2.155			unknown function	unknown
1630555_at	CG33346		2.1625	2.768			unknown function	unknown
1641367_at	CG31685		2.16312	3.454			unknown function	unknown
1631472_at	CG3986**	Cht4	2.21203	6.4			chitinase activity; growth factor activity; hydrolase activity, hydrolyzing N-glycosyl compounds; chitin binding	cuticle chitin catabolism; cell-cell signaling; signal transduction
1636244_s_at	CG5191		2.22	1.50658			amidase activity/glutamyl-tRNA synthase activity	tRNA aminoacylation/nitrogen compound metabolism
1639571_s_at	CG31366/ CG18743	Hsp70Aa/Ab	2.24	1.87525			ATP binding	heat shock-mediated polytene chromosome puffing; response to heat; defense response; protein complex assembly; protein folding
1635227_at	CG10160**	ImpL3	2.24078	2.472			L-lactate dehydrogenase activity	glycolysis; anaerobic glycolysis; tricarboxylic acid cycle intermediate metabolism
1634674_at	CG9989		2.54937	2.93			unknown function	unknown
1640884_at	CG15784**		2.72393	2.42			unknown function	unknown
1631370_at	CG30026		2.73547	3.639			unknown function	unknown
1634064_at	CG13311		2.8199	4.334			structural molecule activity	metabolism
1634551_at	CG6188		3.53009	2.309	2.65	3.34	glycine N-methyltransferase activity	amino acid biosynthesis
1631154_at	CG13321		3.9089	2.375			unknown function	unknown
1636293_at	CG2217		4.37799	3.843			unknown function	unknown
1630258_at	CG4181	GstD2	6.0534	2.96			glutathione transferase activity; glutathione peroxidase activity	defense response; response to toxin
1637589_at	CG15423		6.14719	2.272			unknown function	unknown
1637120_at	CG30098		9.9464	3.693			serine-type endopeptidase activity	proteolysis
1634152_at	CG12242	GstD5	13.1477	19.291	9.46	17.62	glutathione transferase activity	unknown
