# Supplementary material for: Loss of p24 function in Drosophila melanogaster causes a stress response and increased levels of NF-κB-regulated gene products
Source: BMC Genomics. 2008 May 8;9:212. doi: 10.1186/1471-2164-9-212 (PMC2396179; doi:10.1186/1471-2164-9-212)
Supplement: Additional file 2 — DIRGs common to both tissue preparations. Immune responsive genes are overrepresented in this data set (p = 9.035 × 10-26, Fisher's Exact Test) as are components of JNK signaling pathways (p = 4.656 × 10-4, Fisher's Exact Test). [file 1471-2164-9-212-S2.xls]

## Sheet: Sheet1
Probe set	Gene identifier	Gene symbol	HT array fold change	Abd array fold change	HT qPCR change	Abd qPCR change	GO molecular function	GO biological process	Likely immune pathway
1634552_at	CG10363	TepIV	1.72637	1.96342			protease inhibitor activity; endopeptidase inhibitor activity; sugar:hydrogen ion symporter activity	phosphoenolpyruvate-dependent sugar phosphotransferase system; antibacterial humoral response	Toll and Imd/Rel
1632591_at	CG9358	Phk-3	1.72959	1.80979			protein serine/threonine kinase activity; diacylglycerol binding; protein kinase activity; transmembrane transporter activity	gamete generation; sexual reproduction; cell communication; anterior/posterior axis specification; anatomical structure development; tripartite regional subdivision; signal transduction; axis specification; ovarian follicle cell development; biopolymer modification; transmembrane receptor protein tyrosine kinase signaling pathway; response to bacterium; Ras protein signal transduction; sensory pe…	not Toll or Imd/Rel
1630286_at 1626707_a_at	CG5730	AnnIX	1.80 1.84	1.66 1.64			calcium ion binding; calcium-dependent phospholipid binding; actin binding; phospholipid binding	lipid metabolic process	Imd/JNK; not Toll or Imd/Rel
1641723_a_at	CG4432	PGRP-LC	1.90948	1.81196			peptidoglycan receptor activity; peptidoglycan binding; Gram-negative bacterial binding; pattern recognition receptor activity; N-acetylmuramoyl-L-alanine amidase activity; sequence-specific DNA binding; transcription factor activity; protein dimerization activity	immune response; defense response; antibacterial peptide production; transport; detection of bacterium; catabolic process; regulation of metabolic process; transcription, DNA-dependent; detection of biotic stimulus; endocytosis; macromolecule catabolic process	Toll and Imd/Rel
1625436_at	CG7171**	Uro	1.92641	2.64			urate oxidase activity	allantoin biosynthetic process; purine base metabolic process	Toll
1641698_at	CG6429		2.08	1.94247			unknown	defense response	Toll and Imd/Rel
1633237_at	CG4472	Idgf1	2.08575	2.138			imaginal disc growth factor activity; chitinase activity; hydrolase activity, hydrolyzing N-glycosyl compounds	imaginal disc development; cell-cell signaling; signal transduction; carbohydrate metabolism; chitin catabolism	not Toll or Imd/Rel; Imd/Rel/JNK
1632720_at	CG9120(*)	LysX	2.08948	2.774			lysozyme activity	defense response; cell wall catabolism; antimicrobial humoral response
1637275_a_at	CG13335		2.25478	3.34			unknown function	unknown	Imd/Rel
1627376_at	CG11992	Rel	2.48	1.5936			transcription factor activity	NF-κB signaling/defense response	Imd/Rel
1639019_s_at	CG18279	IM10	2.54892	4.29			unknown function	Toll signaling pathway; antibacterial humoral response; defense response	Toll
1625139_at	CG11086	Gadd45ß	2.71564	2.094			unknown function	unknown	Toll
1635191_at	CG12846**	Tsp42Ed	2.76136	2.522	2.45	2.02	unknown function	unknown	Imd/JNK
1625012_s_at	CG31764	vir-1	2.79936	3.462			unknown function	defense response to virus
1633857_at	CG13659**		2.83543	3.521			unknown function	unknown
1637072_at	CG11459		3.18826	2.133			cathepsin L activity	proteolysis	Toll and Imd/Rel
1629530_at	CG15066	IM23	3.65307	3.124	6.05	2.12	unknown function	Toll signaling pathway; antibacterial humoral response; defense response	Toll
1627551_s_at	CG18372**	AttB	3.67709	4.213			unknown function	defense response to bacteria; defense response; antibacterial humoral response	Toll; Imd/Rel
1628884_at	CG11709	PGRP-SA	3.71209	2.505			peptidoglycan receptor activity; peptidoglycan binding; pattern recognition receptor activity	detection of bacteria; defense response; anti-Gram-positive bacterial polypeptide induction; defense response to Gram-positive bacteria; immune response; regulation of Toll signaling pathway	Toll and Imd/Rel
1633251_at	CG15829(*)		3.85795	6.382	3.12	2.87	acyl-CoA binding; diazepam binding; enzyme inhibitor activity; carrier activity	cell acyl-CoA homeostasis; lipid transport	Imd/Rel
1636798_at	CG13482		3.93478	2.855			unknown function	unknown	Imd/Rel/JNK
1641419_at	CG4740	AttC	4.01137	9.853	12.49	50.59	unknown function	antibacterial humoral response; defense response; defense response to bacteria	Toll and Imd/Rel
1636946_at	CG6687**		4.13625	3.227	3.79	2.85	serine-type endopeptidase inhibitor activity; hydrogen-transporting ATP synthase activity, rotational mechanism; hydrogen-transporting ATPase activity, rotational mechanism	proteolysis; ATP synthesis coupled proton transport	Toll and Imd/Rel
1632613_at	CG10913	Spn6	4.19123	2.08			serine-type endopeptidase inhibitor activity	proteolysis
1632958_a_at	CG15675		4.79588	2.841			unknown function	unknown
1627271_at	CG13422		4.80464	3.505			glucosidase activity	defense response to Gram-negative bacteria; defense response; polysaccharide metabolism	Toll
1633812_at	CG9080**		4.96236	2.434			unknown function	unknown	Toll and Imd/Rel
1637703_a_at	CG15154	Socs36E	5.22596	4.136	2.41	2.86	unknown function	regulation of JAK-STAT cascade	Toll and JAK/STAT
1636145_at	CG7219		6.67724	4.297			serine-type endopeptidase inhibitor activity	unknown	Toll
1630600_at	CG9434**	Frost	6.96719	9.137	5	5.21	unknown function	response to cold	Toll
1635507_at	CG4269**		8.23903	2.102			unknown function	unknown	Imd/Rel
1632719_at	CG1373	CecC	9.88742	4.578			unknown function	defense response to Gram-negative bacteria; defense response to Gram-positive bacteria; defense response to bacteria; defense response to fungi	Toll and Imd/Rel
1640085_at	CG9733		12.1322	2.696			trypsin activity; monophenol monooxygenase activator activity	proteolysis; defense response	Imd/Rel
1628387_s_at	CG30080		13.4919	5.264			transcription factor activity	regulation of transcription, DNA-dependent	Toll and Imd/Rel
1626530_at	CG1878	CecB	17.606	3.197			unknown function	defense response to bacteria; defense response to Gram-negative bacteria; defense response to Gram-positive bacteria; defense response to fungi; autophagic cell death	Toll and Imd/Rel
1638812_at	CG11501		30.9855	3.456			unknown function	unknown	JAK/STAT
