# Supplementary material for: Loss of p24 function in Drosophila melanogaster causes a stress response and increased levels of NF-κB-regulated gene products
Source: BMC Genomics. 2008 May 8;9:212. doi: 10.1186/1471-2164-9-212 (PMC2396179; doi:10.1186/1471-2164-9-212)
Supplement: Additional file 3 — Abdomen only DIRGs [file 1471-2164-9-212-S3.xls]

## Sheet: Sheet1
Probe set	Gene identifier	Gene symbol	Ab array fold change	GO molecular function	GO biological process	Likely immune pathway
1632531_at	CG5770		-2.72	unknown	unknown	Imd/Rel
1633009_a_at	CG6640*		-1.81137	transporter activity	transport
1641022_a_at	CG6816	Cyp18a1	-1.6495	electron carrier activity; heme binding; iron ion binding; monooxygenase activity	steroid biosynthetic process; electron transport	Toll
1625598_at	CG31326		1.50109	serine-type endopeptidase activity	proteolysis	Toll and Imd/Rel
1632430_at	CG6186	Tsf1	1.51088	ferric iron binding; iron ion transmembrane transporter activity; transmembrane transporter activity	cellular iron ion homeostasis; defense response; iron ion transport	Toll
1630051_at	CG12847(*)	Tsp42Ec	1.55265	unknown	unknown	JNK
1625761_a_at	CG4859	Mmp1	1.56432	metalloendopeptidase activity; structural molecule activity; zinc ion binding	autophagic cell death; salivary gland cell autophagic cell death; open tracheal system development; dorsal trunk growth, open tracheal system; instar larval development; anti-apoptosis; proteolysis; peptidoglycan metabolic process; cell adhesion	Imd/JNK
1641062_at	CG1851	Ady43A	1.56899	adenosine kinase activity; nucleotide kinase activity	nucleobase, nucleoside, nucleotide and nucleic acid metabolic process; purine ribonucleoside salvage	Toll
1623459_at	CG9453	Spn4	1.56935	serine-type endopeptidase inhibitor activity	proteolysis	Rel
1622960_at	CG14902**	decay	1.58524	caspase activity	apoptosis; apoptotic program; programmed cell death; proteolysis	JNK
1639442_a_at	CG6186	Tsf1	1.59443	ferric iron binding; iron ion transmembrane transporter activity; transmembrane transporter activity	cellular iron ion homeostasis; defense response; iron ion transport	Toll
1635900_at	CG8846**	Thor	1.59818	ferric iron binding; iron ion transmembrane transporter activity; transmembrane transporter activity	immune response; defense response; regulation of cell growth; negative regulation of cell size; response to stress; triacylglycerol metabolic process; response to oxidative stress; response to starvation; negative regulation of translational initiation; antibacterial humoral response	Toll and Imd/Rel
1634649_at	CG1560	mys	1.60028	cell adhesion molecule binding; receptor activity	anatomical structure development; cell adhesion; cell motility; open tracheal system development; organ development; cell-substrate adhesion; muscle development; defense response; cell communication; organelle organization and biogenesis; calcium-dependent cell-cell adhesion	Imd/JNK
1633639_at	CG10833		1.64198	electron carrier activity; heme binding; iron ion binding; monooxygenase activity	steroid metabolic process; electron transport	Toll
1636653_at	CG1857	nec	1.67335	serine-type endopeptidase inhibitor activity	immune response; negative regulation of Toll signaling pathway; regulation of proteolysis; Toll signaling pathway; defense response; proteolysis; antifungal humoral response	Toll
1623160_at	CG4859	Mmp1	1.68185	metalloendopeptidase activity; structural molecule activity; zinc ion binding	autophagic cell death; salivary gland cell autophagic cell death; open tracheal system development; dorsal trunk growth, open tracheal system; instar larval development; anti-apoptosis; proteolysis; peptidoglycan metabolic process; cell adhesion	Imd/JNK
1625486_a_at	CG32042	PGRP-LA	1.69397	peptidoglycan binding; N-acetylmuramoyl-L-alanine amidase activity; protein binding	detection of bacterium; immune response; innate immune response; peptidoglycan catabolic process; defense response
1634977_at	CG12837	Tsp42Er	1.69241	receptor signaling protein activity	ectoderm development; nervous system development; transmission of nerve impulse	JNK
1629803_a_at	CG8095	scb	1.70571	cell adhesion molecule binding; receptor activity; laminin receptor activity; structural molecule activity	anatomical structure development; cell adhesion; learning and/or memory; cell-substrate adhesion; memory; organ development; cell motility; behavior; transport; calcium-dependent cell-cell adhesion; locomotion; olfactory learning	JNK
1626345_at	CG15231	IM4	1.73391	unknown	defense response; immune response	Toll and Imd/Rel
1627817_at	CG33109		1.76691	unknown	unknown	Toll and Imd/Rel
1625174_at	CG15067		1.76887	unknown	unknown	Toll
1627463_at	CG18188	Damm	1.78893	caspase activity	apoptosis; induction of apoptosis; programmed cell death; intracellular signaling cascade; proteolysis
1630067_a_at	CG7052	TepII	1.79017	wide-spectrum protease inhibitor activity; serine-type endopeptidase inhibitor activity	antibacterial humoral response; phagocytosis, engulfment; defense response to Gram-negative bacterium	Toll and Imd
1622893_at	CG16844	IM3	1.82239	unknown	Toll signaling pathway; antibacterial humoral response; defense response	Toll
1638253_at	CG5361		1.82373	alkaline phosphatase activity; nucleotide phosphatase activity	mesoderm development; skeletal development; metabolic process
1623364_at	CG4250		1.84263	unknown	unknown	Toll
1635968_at	CG3604		1.86168	serine-type endopeptidase inhibitor activity	unknown	Toll and Imd/Rel
1636501_at	CG32656		1.88112	chitin binding	chitin metabolic process
1633017_at	CG3666	Tsf3	1.91707	iron ion transmembrane transporter activity; binding; ferric iron binding; transmembrane transporter activity	response to bacterium; cellular homeostasis; ion transport; cellular iron ion homeostasis; iron ion transport	Toll and Imd/Rel
1640324_at	CG5730	AnnIX	2.08	actin binding/calcium ion binding/calcium-dependent phospholipid binding/phospholipid binding	lipid metabolism	Imd/JNK; not Toll or Imd/Rel
1624587_at	CG13323		2.14	unknown	unknown	not Toll or Imd/Rel; Imd/Rel
1628659_at	CG3879	Mdr49	2.14	ATP binding/ATPase activity, coupled/multidrug transporter activity	defense response/drug transport/extracellular transport	Imd/Rel
1640360_at	CG18106	IM2	2.17	unknown	defense response	Toll
1626301_at	CG4559	Idgf3	2.22	imagnial disc growth factor activity	carbohydrate metabolism/cell-cell signalling/chitin catabolism/signal transduction	Toll and Imd/Rel
1629201_at	CG5550(*)		2.3	receptor binding	defense response	Toll and Imd/Rel
1640144_at	CG18067		2.45	unknown	unknown	Toll
1623669_at	CG16836		2.49	unknown	unknown	Toll
1623018_at	CG12780		2.49	Gram-negative bacterial binding/glucosidase activity	defense response/polysaccharide metabolism	Toll
1624057_at	CG16713		2.57	serine-type endopeptidase inhibitor activity	unknown	Toll
1633053_at	CG18108	IM1	2.62	unknown	defense response	Toll
1632204_at	CG4859	Mmp1	2.69	metalloendopeptidase activity/structural molecule activity/zinc ion binding	anti-apoptosis/cell death/cell adhesion/trachael system development/peptidoglycan metabolism/proteolysis	Imd/JNK
1639320_a_at	CG10697	Ddc	2.81	aromatic-L-amino acid decarboxylase activity	catecholamine metabolism/dopamine biosythesis/melanin biosynthesis/serotonin biosynthesis/eclosion rhythm/behavior/learning or memory	Toll and Imd/Rel
1636330_at	CG17107		2.83	unknown	unknown
1634271_at	CG1385	Def	2.99	unknown	humoral defense response	Toll and Imd/Rel
1631660_at	CG15065		3.02	unknown	unknown	Toll
1629230_at	CG32279	Dro2	3.11	ion channel inhibitor activity	defense response/pathogenesis
1628639_at	CG5791		3.17	unknown	unknown	Toll
1639268_at	CG13324(*)		5.95	unknown	unknown	not Toll or Imd/Rel
