# Supplementary material for: Loss of p24 function in Drosophila melanogaster causes a stress response and increased levels of NF-κB-regulated gene products
Source: BMC Genomics. 2008 May 8;9:212. doi: 10.1186/1471-2164-9-212 (PMC2396179; doi:10.1186/1471-2164-9-212)
Supplement: Additional file 4 — Abdomen only changes [file 1471-2164-9-212-S4.xls]

## Sheet: Sheet1
Probe set	Gene identifier	Gene symbol	Abd Array fold change	GO molecular function	GO biological process
1637928_at	CG3382	Oatp58Db	-5.94	organic aniontransporter activity	anion transport
1641727_at	CG17470		-5.49	unknown	mesoderm development
1635675_at	CG17594	scro	-5.27	DNA binding/transcription factor activity/transcription regulator	cell homeostasis/development/regulation of transcription
1630684_at	CG13032		-5.03	unknown function	unknown
1623256_at	CG5164	GstE1	-3.87	glutathione transferase activity	defense response/response to oxidative stress/response to toxin
1641738_a_at	CG13636		-3.5	unknown	unknown
1634310_at	CG12408	TpnC4	-3.48	calcium binding/calmodulin bindin	calcium-mediated signaling/ciliary or flagellar motility/muscle contraction
1641573_at	CG30403		-3.27	DNA binding	unknown
1641398_s_at	CG17952	LBR	-2.84	receptor activity/lamin binding	unknown
1625398_at	CG13997	Fcp26Ac	-2.72	unknown	unknown
1626144_at	CG7763		-2.71	sugar binding	unknown
1632694_at	CG31918		-2.62	unknown	unknown
1624169_at	CG13317	Ilp7	-2.62	hormone activity/insulin receptor binding	insulin receptor signaling pathway
1641158_a_at	CG2175	dec-1	-2.61	structural constituent of chorion	eggshell formation/insect chorion formation
1630359_at	CG31810		-2.57	steroid dehydrogenase activity	lipid metabolism/steroid metabolism
1624061_at	CG16874	Vm32E	-2.41	structural constituent of vitelline membrane	vitelline membrane formation
1634468_at	CG13397		-2.41	alpha-N-acetylglucosaminidase activity	protein amino acid glycosylation
1633646_at	CG2457	inaF	-2.23	calcium channel regulator activity	rhodopsin signaling/response to light stimulus
1631496_at	CG4563		-2.22	4-coumarate-CoA ligase activity	metabolism
1633470_at	CG8085	RN-tre	-2.2	cysteine-type peptidase activity	cell adhesion/protein metabolism/proteolysis
1627721_at	CG12880		-2.19	unknown	unknown
1623274_s_at	CG4760	bol	-2.02	mRNA binding/nucleotide binding	male meiosis/regulation of meiosis/regulation of translation/spermatogenesis
1625538_at	CG7118*	Jon66ci	-2.02	elastase activity/serine-type endopeptidase	proteolysis
1628226_at	CG8539		-2.01	metallocarboxypeptidase activity	proteolysis
1639805_at	CG9050	Fcp26Aa	-1.96042	unknown	unknown
1625364_at	CG7463	yellow-k	-1.85278	unknown	unknown
1631300_at	CG6816	Cyp18a1	-1.84892	electron carrier activity; heme binding; iron ion binding; monooxygenase activity	steroid biosynthetic process; electron transport
1637146_at	ZZZ		-1.84715
1633268_s_at	CG10806		-1.83257	sodium:hydrogen antiporter activity; solute:hydrogen antiporter activity	regulation of pH
1633305_at	CG18111	Obp99a	-1.80699	odorant binding	sensory perception of chemical stimulus; transport; olfactory behavior; response to pheromone
1639235_at	CG11280	trn	-1.79975	structural molecule activity	cell adhesion; open tracheal system development; cell migration; apoptosis; cell-cell adhesion; defense response; signal transduction; transmission of nerve impulse; branch fusion, open tracheal system
1627738_a_at	CG8631	msl-3	-1.76208	chromatin binding; mRNA binding; transcription regulator activity; protein binding	dosage compensation; dosage compensation, by hyperactivation of X chromosome; regulation of transcription from RNA polymerase II promoter; chromatin assembly or disassembly
1630377_at	CG31928		-1.75744	aspartic-type endopeptidase activity; pepsin A activity	proteolysis
1635878_s_at	CG17571*		-1.75549	trypsin activity	proteolysis
1624067_at	CG6704		-1.75521	retinol dehydratase activity; sulfotransferase activity	unknown
1629308_at	CG17192*		-1.75138	triacylglycerol lipase activity; phospholipase A1 activity; structural molecule activity	lipid metabolic process; microtubule-based movement
1626002_at	CG6155	Roe1	-1.74721	unfolded protein binding; adenyl-nucleotide exchange factor activity; chaperone binding; protein homodimerization activity	protein folding; protein targeting to mitochondrion
1641055_at	CG4463*	Hsp23	-1.73002	actin binding	response to heat; defense response; protein folding
1623044_at	CG6519	Cp15	-1.69013	structural constituent of chorion	eggshell chorion formation; multicellular organismal development
1627964_s_at	CG7888		-1.66493	amine transmembrane transporter activity	amino acid transport
1625046_at	CG10648		-1.65384	unknown	cell cycle; protein complex assembly; protein metabolic process
1635328_at	CG3856	Oamb	-1.62839	octopamine receptor activity; amine receptor activity	ovulation; G-protein signaling, coupled to cAMP nucleotide second messenger; elevation of cytosolic calcium ion concentration during G-protein signaling, coupled to IP3 second messenger (phospholipase C activating); octopamine/tyramine signaling pathway
1633645_at	CG13512		-1.60899	unknown	unknown
1640896_at	CG4462		-1.60848	secondary active organic cation transmembrane transporter activity	cation transport; extracellular transport
1634330_at	CG10129	ndl	-1.60327	serine-type peptidase activity; trypsin activity; serine-type endopeptidase activity; peptidase activity	dorsal/ventral axis specification; Toll signaling pathway; maternal determination of dorsal/ventral axis, oocyte, soma encoded; protein processing; eggshell chorion formation; proteolysis; oocyte dorsal/ventral axis determination; egg activation; defense response
1633755_at	CG7706		-1.58799	anion exchanger adaptor activity	unknown
1627882_at	CG1725	dlg1	-1.58466	guanylate kinase activity; epidermal growth factor receptor binding; protein binding; structural molecule activity; structural constituent of cytoskeleton	anatomical structure development; macromolecule localization; regulation of biological process; protein localization; cell morphogenesis; cell proliferation; organelle organization and biogenesis; instar larval development; primary metabolic process; intercellular junction assembly; system development
1630291_at	CG4312*	MtnB	-1.56946	copper ion binding; metal ion binding	cellular metal ion homeostasis
1639211_at	ZZZ		-1.55029
1626461_at	CG4357	Ncc69	-1.54172	sodium:chloride symporter activity; cation transmembrane transporter activity; amine transmembrane transporter activity	cation transport; amino acid transport; chloride transport; sodium ion transport
1626044_at	CG7628*		-1.54061	phosphate transmembrane transporter activity; inorganic phosphate transmembrane transporter activity	phosphate metabolic process; phosphate transport
1637602_at	CG3180	RpII140	-1.53536	DNA-directed RNA polymerase activity; nucleic acid binding; DNA binding	transcription from RNA polymerase II promoter; mRNA transcription
1624335_at	CG11188		-1.53517	unknown	unknown
1639438_at	CG10385	msl-1	-1.51793	chromatin binding; DNA binding; protein binding	dosage compensation; dosage compensation, by hyperactivation of X chromosome; dosage compensation complex assembly during dosage compensation by hyperactivation of X chromosome
1640335_at	CG31304		-1.51182	protein binding	signal transduction
1630399_at	CG31009	Cad99c	-1.51024	calcium ion binding	calcium-dependent cell-cell adhesion; wing disc anterior/posterior pattern formation; signal transduction; homophilic cell adhesion; smoothened signaling pathway; cell adhesion
1625795_a_at	CG3394(**)		-1.50631	long-chain fatty acid transporter activity; ligase activity	fatty acid metabolic process
1627182_at	CG13299		-1.50594	unknown	unknown
1623277_at	CG17100		-1.50522	RNA polymerase II transcription factor activity; DNA binding	regulation of transcription; regulation of transcription, DNA-dependent
1634016_at	CG2781		-1.5048	fatty acid elongase activity; 1,3-beta-glucan synthase activity; acyltransferase activity	acid elongation; very-long-chain fatty acid biosynthetic process; fatty acid metabolic process
1635321_at	CG14688		-1.50293	unknown	unknown
1629476_at	CG7542(*)		1.50012	chymotrypsin activity	proteolysis
1636398_at	CG10086		1.50511	unknown	unknown
1629955_at	CG13309**		1.50598	unknown	unknown
1623761_at	CG15347		1.51135	unknown	unknown
1636215_at	S.CX000659		1.51379
1633707_at	CG12824		1.51562	unknown	unknown
1641413_s_at	CG3074		1.51747	cathepsin B activity	protein metabolic process; proteolysis
1634507_s_at	CG17549		1.53506	unknown	unknown
1624569_at	CG31087		1.53942	unknown	unknown
1640590_at	CG32195		1.5413	unknown	unknown
1625058_at	CG9889	yellow-d	1.54321	unknown	unknown
1641627_at	CG9396(*)		1.54779	unknown	unknown
1630528_at	CG17751		1.54886	secondary active organic cation transmembrane transporter activity; carbohydrate transmembrane transporter activity	cation transport; extracellular transport
1636470_at	CG34026		1.5514	unknown	unknown
1630375_at	CG7635	Mec2	1.55209	structural constituent of cytoskeleton	cytoskeleton organization and biogenesis
1635725_a_at	CG31332	unc-115	1.56179	actin binding; structural constituent of cytoskeleton; zinc ion binding	cell motility; cytoskeleton organization and biogenesis; ectoderm development; nervous system development
1638264_at	CG1304		1.57626	serine-type endopeptidase activity	proteolysis
1625154_s_at	CG2467		1.58894	unknown	unknown
1630938_a_at	CG14879		1.59028	unknown	unknown
1623569_at	CG14907**		1.59294	unknown	unknown
1635724_at	CG14292		1.60408	unknown	unknown
1623329_at	CG14500(*)		1.61435	sugar binding	unknown
1637257_at	CG9009		1.61508	long-chain-fatty-acid-CoA ligase activity	fatty acid metabolic process
1630348_a_at	CG5059**		1.62611	unknown	unknown
1638903_at	CG5724**		1.62944	glucuronosyltransferase activity	defense response; polysaccharide metabolic process; response to toxin; steroid metabolic process
1636175_a_at	CG9084		1.63069	unknown	unknown
1630804_at	CG6417	Oatp33Eb	1.63214	organic anion transmembrane transporter activity; sodium-independent organic anion transmembrane transporter activity	organic anion transport; anion transport
1636196_s_at	CG6900	Hsp1?	1.63416	unknown	unknown
1624101_at	CG10242**	Cyp6a23	1.63777	electron carrier activity; oxidoreductase activity; heme binding; iron ion binding; monooxygenase activity	steroid metabolic process; electron transport
1626303_s_at	CG32194		1.64124	unknown	unknown
1634106_at	CG11686		1.6433	unknown	unknown
1633059_at	CG6357		1.64489	cathepsin L activity	unknown
1631486_at	CG33338	p38c	1.64743	MAP kinase activity; ATP binding	protein amino acid phosphorylation; signal transduction
1631715_at	CG14872(*)		1.65275	unknown	unknown
1639487_at	CG13102(*)		1.65582	unknown	unknown
1633654_s_at	CG1630	IP3K2	1.65654	inositol trisphosphate 3-kinase activity	inositol and derivative phosphorylation
1641660_at	CG18744		1.65883	unknown	unknown
1624836_at	CG13795		1.65886	amino acid transmembrane transporter activity; transporter activity; neurotransmitter:sodium symporter activity	amino acid metabolic process; amino acid transport; extracellular transport; ion transport; transport; neurotransmitter transport
1635601_at	CG13420		1.65912	unknown	unknown
1627162_at	CG31681		1.66428	peptidase activity; serine-type peptidase activity; trypsin activity	protein metabolic process; proteolysis
1632120_at	CG15533		1.66437	sphingomyelin phosphodiesterase activity	sphingomyelin metabolic process; sphingomyelin catabolic process
1636174_at	CG10091**	GstD9	1.66457	glutathione transferase activity	defense response; response to toxin
1637367_at	CG10799		1.67518	unknown	unknown
1626257_at	CG13656		1.67572	unknown	unknown
1634477_at	CG31177		1.67611	membrane alanyl aminopeptidase activity; receptor activity	proteolysis
1641120_at	CG13506		1.68276	unknown	unknown
1638487_at	CG13510		1.6933	unknown	unknown
1628314_a_at	CG6891		1.69341	actin binding	unknown
1635688_at	CG15210		1.69825	unknown	unknown
1629007_at	CG8952		1.70049	elastase activity; serine-type endopeptidase activity	proteolysis
1629969_at	CG11426		1.70175	phosphatidate phosphatase activity	dephosphorylation; lipid metabolic process; phototransduction
1630667_at	CG34043		1.70369	unknown	unknown
1624663_a_at	CG8821	vis	1.71484	histone deacetylase binding; transcription corepressor activity; transcription factor activity; sequence-specific DNA binding	spermatogenesis; regulation of transcription from RNA polymerase II promoter
1623790_at	CG31901		1.72548	unknown	unknown
1638378_at	CG13116		1.731	unknown	unknown
1638816_at	CG3884		1.73246	unknown	unknown
1625042_at	CG31288		1.74017	unknown	unknown
1627719_at	CG2679	gol	1.74313	transcription regulator activity; peptidase activity; protein binding; zinc ion binding	mesoderm formation; regulation of transcription; mesoderm development; regulation of transcription, DNA-dependent; transcription from RNA polymerase II promoter; proteolysis
1624692_at	CG6830**		1.74488	unknown	unknown
1624939_at	CG10247	Cyp6a21	1.74574	electron carrier activity; oxidoreductase activity; heme binding; iron ion binding; monooxygenase activity	steroid metabolic process; electron transport
1626609_at	CG10006		1.74667	metal ion transmembrane transporter activity	ion transport; transport; metal ion transport
1639729_s_at	ZZZ		1.75023
1630640_at	CG4594**		1.75029	dodecenoyl-CoA delta-isomerase activity; hydro-lyase activity	fatty acid beta-oxidation
1639272_at	CG3739(*)		1.75844	serine-type peptidase activity	proteolysis
1633834_at	CG9701		1.76354	glucosidase activity; hydrolase activity, hydrolyzing N-glycosyl compounds	carbohydrate metabolic process
1623342_at	CG8369		1.76667	unknown	unknown
1630964_at	CG15211		1.77105	unknown	unknown
1641038_at	CG10650**		1.77214	oxidoreductase activity	metabolic process
1623200_at	CG10580	fng	1.77697	UDP-glycosyltransferase activity; acetylglucosaminyltransferase activity; receptor binding	anatomical structure development; organ development; regulation of biological process; organ morphogenesis; regulation of Notch signaling pathway; gamete generation; Notch signaling pathway; sensory organ development; leg morphogenesis; sexual reproduction
1641582_at	CG18635		1.77824	unknown	unknown
1629098_at	CG7631		1.78546	metalloendopeptidase activity; astacin activity; zinc ion binding	proteolysis
1629565_s_at	CG30160		1.80136	unknown	unknown
1628918_at	CG17478		1.80724	unknown	unknown
1629434_at	CG9380		1.80837	unknown	unknown
1632566_at	CG11318		1.81561	G-protein coupled receptor activity	G-protein coupled receptor protein signaling pathway; neuropeptide signaling pathway
1630699_at	CG1762	betaInt-nu	1.817	cell adhesion molecule binding; receptor activity	cell adhesion; cell-matrix adhesion; heterophilic cell adhesion; cell-cell adhesion; cell motility; cytoskeleton organization and biogenesis; defense response; signal transduction; olfactory behavior
1630173_a_at	CG15745**		1.82311	unknown	unknown
1634591_at	CG11878		1.83221	unknown	unknown
1629179_at	CG9465		1.85132	alpha-mannosidase activity; hydrolase activity, hydrolyzing N-glycosyl compounds	carbohydrate metabolic process; mannose metabolic process
1635998_at	ZZZ		1.86168
1636631_at	CG1139(*)		1.86693	amino acid transmembrane transporter activity; amine transmembrane transporter activity	amino acid metabolic process; amino acid transport; growth
1637541_at	CG33466	Fs	1.86758	activin inhibitor activity	cellular homeostasis
1623241_s_at	CG30104		1.86818	nucleotide phosphatase activity	nucleobase, nucleoside, nucleotide and nucleic acid metabolic process; nucleotide catabolic process
1625278_s_at	CG31004		1.8709	unknown	cell-matrix adhesion
1629070_at	CG1208(*)		1.87286	glucose transmembrane transporter activity; sugar:hydrogen ion symporter activity	carbohydrate metabolic process; carbohydrate transport
1641412_at	CG31809		1.87938	steroid dehydrogenase activity	lipid metabolic process; steroid metabolic process
1632874_at	CG6602		1.88693	unknown	unknown
1636526_at	CG9451		1.90541	acid phosphatase activity	phosphate metabolic process
1628581_at	CG3884		1.90972	unknown	unknown
1640566_at	CG1944	Cyp4p2	1.91425	electron carrier activity; heme binding; iron ion binding; monooxygenase activity	steroid metabolic process; electron transport
1629771_at	CG11821	Cyp12a5	1.91448	electron carrier activity; heme binding; iron ion binding; monooxygenase activity	electron transport
1638183_at	CG13868		1.93589	unknown	unknown
1633928_at	CG15721		1.94618	unknown	unknown
1626392_s_at	X01472		1.95006
1638174_at	CG1246		1.96651	unknown	unknown
1634239_at	CG14205		1.97195	transferase activity, transferring groups other than amino-acyl groups	unknown
1639454_at	CG10912(*)		1.98268	unknown	unknown
1629009_at	CG8864**	Cyp28a5	1.98369	electron carrier activity; heme binding; iron ion binding; monooxygenase activity	steroid metabolic process; electron transport
1632712_s_at	CG17836		1.98413	protein dimerization activity	cellular process; olfactory behavior
1632639_at	CG13941	Arc2	2	unknown	unknown
1634097_s_at	CG11659		2.01	actin binding/ligase activity/long chain fatty acid transporter	metabolism
1634978_at	CG13117		2.01	unknown	unknown
1626326_at	CG31436		2.02	unknown	unknown
1639297_at	CG9568(*)		2.04	unknown	unknown
1627073_a_at	CG10126		2.05	calcium ion binding	unknown
1640950_at	CG15739		2.06	4-nitrophenylphosphatase activity	metabolism
1634364_s_at	CG32130	stv	2.07	protein binding	apoptosis/proteolysis
1635512_at	CG11893		2.07	unknown	unknown
1623028_at	CG14872(*)		2.08	unknown	unknown
1627096_s_at	CG16778	Tkr	2.1	DNA binding/actin binding	gravitaxis
1629083_at	CG16704		2.12	transporter activity/serine-type endopeptidase inhibitor activity	transport
1639457_at	CG32284		2.13	chitin binding	chitin metabolism
1638238_at	CG5778		2.14	unknown	unknown
1640111_s_at	CG18131		2.15	unknown	unknown
1637338_at	CG12517		2.15	unknown	unknown
1628709_at	HDC08233		2.16	unknown	unknown
1640720_a_at	CG14872		2.17	unknown	unknown
1636202_s_at	CG15009	ImpL2	2.17	unknown	cell adhesion	JNK
1623330_at	CG5568		2.17	4-coumarate-CoA ligase activity	metabolism
1640355_at	CG5246		2.18	serine-type endopeptidase activity	proteolysis
1625132_s_at	RH02410		2.19	unknown	unknown
1638856_at	CG2650		2.22	unknown	circadian rhythm
1630109_at	CG8628(*)		2.25	acyl-CoA binding/diazepam binding/transmembrane transporter activity	acyl-CoA homeostasis/lipid transport
1622946_at	CG6908		2.26	unknown	unknown
1627771_at	CG13075		2.27	unknown	unknown
1629732_at	CG8791		2.3	inorganic phosphate:sodium symporter	cation transport/phosphate metabolism
1639694_s_at	CG10102		2.3	unknown	unknown
1634514_at	CG33258		2.33	unknown	unknown
1627236_s_at	HDC03384		2.35	unknown	unknown
1637804_at	CG18673		2.37	carbonate dehydratase activity/hydro-lyase activity	metabolism
1624945_a_at	CG10910(*)		2.38	unknown	unknown
1631446_at	CG10531		2.41	chitinase activity/growth factor activity/hydrolase activity	cell-cell signaling/chiton catabolism/polysaccaride metabolism
1635030_at	CG12868**		2.45	unknown	unknown
1634731_at	CG10843	Cyp4p3	2.54	electron carrier/heme binding/iron ion binding/monooxygenase activity	electron transport/steroid metabolism
1632341_at	CG13559		2.65	unknown	unknown
1624953_at	CG4120	Cyp12c1	2.69	electron carrier/heme binding/iron ion binding/monooxygenase activity	electron transport
1635362_at	CG13654		2.69	unknown	unknown
1637224_at	CG13905**		2.86	unknown	unknown
1628288_s_at	CG4058	Nep4	2.9	metalloendopeptidase activity/endothelin-converting enzyme activity/neprilysin activity/zinc ion binding	proteolysis/signal transduction
1624619_s_at	CG31780		2.9	serine-type peptidase activity	amino acid metabolism/proteolysis
1639704_at	CG14695		2.96	unknown	unknown
1628405_at	CG7298		3	chitin binding/structural constituent of peritrophic membrane	chitin metabolism
1633066_at	CG13215		3.1	unknown	unknown
1635446_at	CG15043		3.14	unknown	unknown
1630429_s_at	CG33093		3.25	unknown	unknown
1635270_at	CG14499		3.27	unknown	unknown
1625053_at	CG16898**		3.34	unknown	unknown
1629934_at	CG14219		3.58	transferase activity (not amino-acyl groups)	unknown
1626253_at	CG11512	GstD4	3.66	glutathione transferase activity	defense response/response to toxin
1635375_at	CG5630		3.88	unknown	unknown
1631691_at	CG16772		3.88	unknown	unknown
1629448_at	CG14358		4.16	unknown	unknown
1639730_at	HDC05792		4.25	unknown	unknown
1630800_s_at	AM01323revcomp		4.29	unknown	unknown
1623953_at	CG11592		4.34	unknown	unknown
1623635_at	CG14207		4.67	Hsp20-like chaperone	unknown
1623477_at	HDC12755		4.76	unknown	unknown
1635486_at	CG33486		5.01	asparagine-synthetase/subtilase activity	asparagine biosynthesis/proteolysis/ER stress response
1624028_at	CG4415		6.65	unfolded protein binding	protein targeting
1640903_at	CG4367		15.78	unknown	unknown
1627912_at	CG5493		24.65	cysteine dioxygenase activity/iron ion binding	L-cysteine metabolism/amino acid catabolism
