# Supplementary material for: Loss of p24 function in Drosophila melanogaster causes a stress response and increased levels of NF-κB-regulated gene products
Source: BMC Genomics. 2008 May 8;9:212. doi: 10.1186/1471-2164-9-212 (PMC2396179; doi:10.1186/1471-2164-9-212)
Supplement: Additional file 5 — Head/thorax only DIRGs [file 1471-2164-9-212-S5.xls]

## Sheet: Logjam versus Control HT Cyber 
Probe set	Gene identifier	Gene symbol	HT array fold change	GO molecular function	GO biological process	Likely immune pathway
1623884_at	CG16775*		-3.34	unknown	unknown
1634640_at	CG14032	Cyp4ac1	-2.05	electron carrier activity/iron ion binding/monooxygenase activity	electron transport/hormone metabolism	Toll
1628446_at	CG5097*	MtnC	-1.99402	metal ion binding	unknown
1623298_at	CG6067		-1.52651	unknown	proteolysis	Toll
1623374_a_at	CG8649	Fim	1.50083	actin binding; structural constituent of cytoskeleton; calcium ion binding	female meiosis chromosome segregation; cytoskeleton organization and biogenesis	Imd/JNK
1633391_at	CG8913	Irc	1.50486	catalase activity; peroxidase activity	defense response; oxygen and reactive oxygen species metabolic process	Toll
1639692_s_at	CG6667	dl	1.53018	transcription factor activity; DNA binding; morphogen activity; protein binding; RNA polymerase II transcription factor activity; transcription repressor activity; transcription activator activity	anatomical structure development; regulation of metabolic process; organ development; regulation of biological process; regionalization; defense response; positive regulation of nucleobase, nucleoside, nucleotide and nucleic acid metabolic process; transcription, DNA-dependent; transcription from RNA polymerase II promoter; cell communication	Toll; Imd/Rel; Imd/JNK
1631137_at	CG18593	viaf	1.55355	protein binding	regulation of caspase activity	Imd
1626163_s_at	CG4027	Act5C	1.56455	structural constituent of cytoskeleton; ATP binding; protein binding	organization and biogenesis; sperm individualization; cytokinesis; phagocytosis, engulfment	Imd
1639320_a_at	CG10697	Ddc	1.59677	aromatic-L-amino-acid decarboxylase activity	dopamine biosynthetic process from tyrosine; serotonin biosynthetic process from tryptophan; learning and/or memory; catecholamine metabolic process; courtship behavior; eclosion rhythm; cuticle development; melanin biosynthetic process; pigmentation during development; growth	Toll and Imd/Rel
1634845_at	CG12845	Tsp42Ef	1.64109	unknown	unknown	JNK
1640324_at	CG5730	AnnIX	1.69461	calcium ion binding; calcium-dependent phospholipid binding; actin binding; phospholipid binding	lipid metabolic process	Imd/JNK; not Toll or Imd/Rel
1631765_at	CG7850	puc	1.73572	MAP kinase tyrosine/serine/threonine phosphatase activity; JUN kinase phosphatase activity; phosphoprotein phosphatase activity; protein tyrosine phosphatase activity; protein tyrosine/serine/threonine phosphatase activity; kinase inhibitor activity	anatomical structure development; MAPKKK cascade; JNK cascade; actin filament-based process; ovarian follicle cell development; response to stress; organelle organization and biogenesis; eggshell chorion formation; organ morphogenesis; sensory organ development; embryonic development via the syncytial blastoderm	Toll; Imd/Rel; Imd/JNK
1631660_at	CG15065		1.74445	unknown	unknown	Toll
1640521_at	CG6361		1.77878	trypsin activity	proteolysis	Toll, Imd/Rel
1624471_s_at	CG12051	Act42A	1.77631	structural constituent of cytoskeleton; ATP binding; protein binding	cytoskeleton organization and biogenesis; cytokinesis; phagocytosis, engulfment	Imd
1636490_at	CG9681**	PGRP-SB1	1.78503	peptidoglycan binding; receptor activity; N-acetylmuramoyl-L-alanine amidase activity; protein binding	immune response; defense response; peptidoglycan catabolic process	Imd/Rel
1626272_s_at	CG3066	Sp7	1.81421	serine-type peptidase activity; trypsin activity; monophenol monooxygenase activator activity; serine carboxypeptidase activity	melanization defense response; proteolysis; defense response; positive regulation of melanization defense response	Toll
1639268_at	CG13324(*)		1.85227	unknown	unknown	not Toll or Imd/Rel
1636943_s_at	CG18525	Spn5	1.86461	serine-type endopeptidase inhibitor activity	proteolysis	Toll and Imd/Rel
1627420_s_at	CG7702		1.86665	unknown	unknown	Imd
1636926_s_at	CG5848	cact	1.87731	protein binding; transcription regulator activity; transcription factor binding	immune response; defense response; nucleocytoplasmic transport; anatomical structure development; regulation of protein transport; cell communication; gamete generation; Toll signaling pathway; regulation of apoptosis; regulation of metabolic process; dorsal/ventral axis specification; I-kappaB kinase/NF-kappaB cascade	Toll
1635224_s_at	CG2275	Jra	1.88682	RNA polymerase II transcription factor activity; transcription factor binding; protein binding; specific RNA polymerase II transcription factor activity; protein heterodimerization activity; sequence-specific DNA binding; transcription factor activity	anatomical structure development; MAPKKK cascade; organ morphogenesis; sensory organ development; eggshell chorion formation; establishment of planar polarity; protein kinase cascade; ovarian follicle cell development; cell communication; transport; organ development; JNK cascade; gamete generation; regulation of metabolic process	Toll; Imd/Rel; JNK
1633053_at	CG18108	IM1	1.90556	unknown	defense response	Toll
1624057_at	CG16713		1.9336	serine-type endopeptidase inhibitor activity	unknown	Toll
1632381_at	CG14226	dome	1.95064	transmembrane receptor activity; protein tyrosine phosphatase activity; interleukin receptor activity; cytokine binding; ATP binding; hydrogen ion transporting ATP synthase activity, rotational mechanism; hydrogen ion transporting ATPase activity, rotational mechanism	JAK-STAT cascade; blastoderm segmentation; open tracheal system development; morphogenesis of an epithelium; border follicle cell migration; protein amino acid dephosphorylation; hindgut morphogenesis; epithelial cell fate determination, open tracheal system; ATP synthesis coupled proton transport; immune response	JAK/STAT
AFFX-Dros-ACTIN_5_at	CG12051	Act42A	2.03	ATP binding/structural constituent of cytoskeleton	cytokinesis/phagocytosis	Imd
1640983_at	CG5909		2.04	serine-type endopeptidase activity	proteolysis	Toll and Imd/Rel
1628229_at	CG11331	Spn27A	2.07	serine-type endopeptidase inhibitor	dorsal-ventral axis patterning/melanization/defense response	Toll and Imd/Rel
AFFX-r2-Dros-Act5C-5_at	CG4027	Act5C	2.11	ATP binding/structural constituent of cytoskeleton	cytokinesis/phagocytosis/sperm individualization	Imd
1636622_at	CG17814(*)	Peritrophin-15a	2.17	chitin binding	chitin metabolism	not Toll or Imd/Rel
1633145_at	CG4437	PGRP-LF	2.34	N-acetylmuramoyl-L-alanine amidase activity/peptidoglycan binding/protein binding	defense response/peptidoglycan catabolism	Imd/Rel
1627613_at	CG8175	Mtk	2.38	unknown	antibacterial & antifungal humoral defense response	Toll and Imd/Rel
1641074_s_at	CG7438	Myo31DF	2.38	actin binding/motor activity/ATP binding/ATPase activity	intracellular protein transport/mesoderm development/determination of left-right symmetry	Imd/Rel
1631783_at	CG4267		2.39	phospholipase A1 activity	lipid metabolism	Toll and Imd/Rel
1635188_at	CG6675		2.52	lipase activity	lipid metabolism
1626319_a_at	CG33470		3.24	unknown	unknown	Toll
1638915_at	CG2914	Ets21C	3.53	transcription factor activity	dendrite morphogenesis	Imd/Rel/JNK
1623871_at	CG18563		3.57	serine-type endopeptidase activity	proteolysis	Toll
1638235_at	CG10794	DptB	3.86	unknown	antibacterial humoral defense response	Toll and Imd/Rel
1625124_at	CG10146**	AttA	3.93	unknown	antibacterial humoral defense response	Toll and Imd/Rel
1637499_s_at	CG5953**		4.14	transcription factor	crystal cell formation	melanization
1636154_at	CG30090		4.76	serine-type peptidase activity	proteolysis/amino acid and protein metabolism	Toll
1627975_at	CG5609	TotB	5.27	unknown	stress response	Imd/Rel
1635189_at	CG10810	Drs	5.34	ion channel inhibitor activity	antibacterial & antifungal humoral defense response	Toll and Imd/Rel
1623635_at	CG14027	TotM	5.69	unknown	stress response	Imd/Rel and JAK/STAT
1632964_at	CG15678		5.94	unknown	unknown	Imd
1626910_at	CG15282		6.46	unknown	unknown	Toll
1625698_at	CG6639		20.38	serine-type endopeptidase activity	proteolysis	Toll and Imd/Rel
1636823_at	CG30087		47.5	unknown	unknown	Toll
