# Supplementary material for: Loss of p24 function in Drosophila melanogaster causes a stress response and increased levels of NF-κB-regulated gene products
Source: BMC Genomics. 2008 May 8;9:212. doi: 10.1186/1471-2164-9-212 (PMC2396179; doi:10.1186/1471-2164-9-212)
Supplement: Additional file 6 — Head/thorax only changes [file 1471-2164-9-212-S6.xls]

## Sheet: Logjam versus Control HT Cyber 
Probe set	Gene identifier	Gene symbol	HT array fold change	GO molecular function	GO biological process
1626429_at	CG6821*	Lsp1	-5.96	nutrient reservoir activity/oxygent transporter activity	transport
1638629_at	CG15918		-5.166	unknown	unknown
1633540_at	CG8147		-4.59	alkaline phosphatase activity/nucleotide phosphatase activity	metabolism/mesoderm & skeletal development
1623760_at	CG6653	Ugt86De	-4.41	glucuronosyltransgerase activity	defense response/polysaccharide & steroid metabolism
1638246_at	CG5804*		-4.36	acyl-CoA binding/diazepam binding/transmembrane transporter activity	acyl-CoA homeostasis/lipid transport
1629875_a_at	CG3656	Cyp4d1	-4.29	electron carrier activity/monooxygenase activty/iron ion binding	electron transport/steroid metabolism
1635371_at	CG31323		-3.75	unknown	unknown
1628797_at	CG40260		-3.42	unknown	unknown
1629609_at	CG11325*	GRHR	-3.33	G-protein coupled receptor activity/neuropeptide receptor activity	GPCR signaling/female gamete production
1625400_at	CG9079	Cpr47Ea	-3.31	structural component of chitin-based cutical	unknown
1628885_at	CG32698		-3.22	carbonate dehydratase activity/zinc ion binding	one-carbon compound metabolism
1639306_s_at	CG17090		-3.11	protein serine/threonine kinase activity	cell proliferation/apoptosis/development
1625584_at	CG8654		-3.02	cation transmembrane transporter activity	extracellular transport
1635937_at	CG4500		-2.93	long-chain-fatty-acid-coA ligase activity	fatty acid metabolism/development
1634662_at	CG3360(**)	Cyp313a1	-2.66	electron carrier activity/monooxygenase activty/iron ion binding	electron transport/steroid metabolism
1641538_at	CG30017		-2.59	unknown	unknown
1640335_at	CG31304		-2.58	protein binding	signal transduction
1640052_at	CG15434		-2.54	NADH dehydrogenase activity	mitochondrial electron transport
1637095_at	CG15818		-2.53	sugar binding	development/gametogenesis
1625785_at	CG14616	l(1)G0196	-2.46	unknown	unknown
1633009_a_at	CG6640		-2.35	transporter activity	transport
1639211_at	AY113603		-2.33	unknown	unknown
1630532_at	CG13091(**)		-2.31	oxidoreductase activity	unknown
1628696_at	CG12643		-2.27	unknown	unknown
1633780_at	CG13793		-2.26	unknown	unknown
1624437_s_at	CG30031		-2.22	trypsin activity	proteolysis
1627678_at	CG18302		-2.2	lipase activity	lipid metabolism
1626689_at	CG1644	Cyp6t1	-2.19	electron carrier activity/monooxygenase activty/iron ion binding	electron transport
1637828_a_at	CG5406	sif	-2.17	Rho guanyl-nucleotide exchange factor activity	intracellular signaling/synaptic transmission/development
1634503_at	CG15695		-2.15	unknown	unknown
1638207_at	CG15617		-2.15	protein binding	unknown
1637350_at	CG31086		-2.15	unknown	unknown
1627385_at	CG10436	Pbprp1	-2.13	pheromone binding	sensory perception/signal transduction
1630963_at	CG1176	Pbprp4	-2.12	pheromone binding	transport
1623597_s_at	CG17684		-2.04	dipeptidyl-peptidase activity	proteolysis
1635938_s_at	CG1615*	Ork1	-2.04	potassium channel activity	potassium ion transport/transmission of nerve impulse
1633913_at	CG6642	a10	-2.03	odorant and pheromone binding	sensory perception
1640505_at	Dm.2R.20325.0		-2.01	unknown	unknown
1633076_at	CG15092		-2	unknown	unknown
1635442_a_at	CG11325*	GRHR	-1.99407	neuropeptide receptor activity; G-protein coupled receptor activity; peptide receptor activity; gonadotropin-releasing hormone receptor activity	G-protein coupled receptor protein signaling pathway; calcium-mediated signaling; female gamete generation; transmission of nerve impulse
1640778_at	LP09838		-1.98231
1638504_s_at	LP09838		-1.98
1640107_at	CG17052*	obst-A	-1.97688	structural constituent of peritrophic membrane; chitin binding	chitin metabolic process
1623438_at	CG9505		-1.95591	endothelin-converting enzyme activity; neprilysin activity; zinc ion binding	proteolysis
1623666_at	CG10516*		-1.9548	unknown	unknown
1633476_at	CG9709	Acox57D-d	-1.90499	acyl-CoA oxidase activity; palmitoyl-CoA oxidase activity; FAD binding; acyl-CoA dehydrogenase activity	fatty acid beta-oxidation; electron transport
1628376_x_at	CG13947		-1.90123	unknown	unknown
1637551_at	CG1887		-1.8921	scavenger receptor activity	defense response; apoptosis; cell adhesion
1633684_at	CG32444		-1.86821	aldose 1-epimerase activity	monosaccharide metabolic process; galactose metabolic process
1632539_at	CG17525	GstE4	-1.83062	glutathione transferase activity	defense response; oxygen and reactive oxygen species metabolic process; response to toxin
1637631_at	CG15427	tutl	-1.82199	ATP binding; protein kinase activity	adult locomotory behavior; flight behavior; larval behavior; peripheral nervous system development; cell-cell adhesion; signal transduction; protein amino acid phosphorylation
1636865_at	CG3250	Os-C	-1.81843	pheromone binding	unknown
1631266_a_at	CG5840		-1.81753	pyrroline-5-carboxylate reductase activity	mino acid biosynthetic process; electron transport; proline biosynthetic process
1625050_s_at	AY119276		-1.81494
1640894_at	CG14882		-1.81368	methionine synthase reductase activity	electron transport
1626953_at	CG3006	Fmo-1	-1.79486	monooxygenase activity; flavin-containing monooxygenase activity; disulfide oxidoreductase activity	amino acid metabolic process; electron transport
1639940_at	CG9908	disco	-1.78847	transcription factor activity; zinc ion binding	brain development; circadian rhythm; eclosion rhythm; locomotor rhythm; photoreceptor cell maintenance
1625026_at	CG3348(**)		-1.78414	unknown	unknown
1634664_at	CG18559(**)	Cyp309a2	-1.76002	electron carrier activity; heme binding; iron ion binding; monooxygenase activity	steroid metabolic process; electron transport
1636170_at	CG13607		-1.75198	unknown	unknown
1628613_a_at	CG30492		-1.75115	zinc ion binding	unknown
1627841_at	CG11170		-1.74054	unknown	unknown
1630524_at	AY118609		-1.73442	nucleotide binding; GTPase activity; signal transducer activity; GTP binding; guanyl nucleotide binding	protein amino acid ADP-ribosylation; signal transduction; G-protein coupled receptor protein signaling pathway; phospholipase C activation; visual perception; phototransduction; rhodopsin mediated signaling; axon midline choice point recognition; response to stimulus
1628107_at	CG3513		-1.72898	serine-type endopeptidase inhibitor activity	unknown
1633147_at	CG10659		-1.72632	unknown	unknown
1630584_at	CG10657		-1.72006	retinal binding; transmembrane transporter activity	coenzyme metabolic process; prosthetic group metabolic process; transport
1634341_a_at	CG6129		-1.71558	unknown	unknown
1633179_at	CG11391		-1.71009	long-chain fatty acid transporter activity; ligase activity	metabolic process
1630299_at	CG17325		-1.70231	unknown	unknown
1634831_at	CG1386	antdh	-1.68892	carbonyl reductase (NADPH) activity	metabolic process
1640923_at	CG8424	Jhedup	-1.68673	carboxylesterase activity	cell-cell signaling; signal transduction
1626350_at	CG1131	alpha-Est10	-1.68588	carboxylesterase activity; cholinesterase activity	unknown
1627446_at	CG11450	net	-1.67463	RNA polymerase II transcription factor activity; transcription factor activity	regulation of transcription; imaginal disc-derived wing vein morphogenesis
1635919_at	CG13255		-1.67097	unknown	unknown
1641192_at	CG14523		-1.6686	metalloendopeptidase activity; neprilysin activity	proteolysis
1633340_at	CG1887		-1.65956	scavenger receptor activity	defense response; apoptosis; cell adhesion
1623885_at	CG1031	alpha-Est1	-1.65432	carboxylesterase activity	unknown
1629760_s_at	AY075583		-1.65316	TN
1637454_a_at	CG11748	Obp19a	-1.64431	odorant binding	sensory perception of chemical stimulus; transport; olfactory behavior; response to pheromone
1637993_at	CG6884	MED11	-1.62521	RNA polymerase II transcription mediator activity; transcription coactivator activity	regulation of transcription from RNA polymerase II promoter; muscle development; dendrite morphogenesis
1641200_at	CG11421	Pbprp3	-1.61959	pheromone binding; phenylalkylamine binding; receptor binding	response to pheromone; sensory perception; signal transduction; transport
1638066_at	CG11422	Os-E	-1.61009	pheromone binding; receptor binding	response to pheromone; signal transduction; transport
1641357_at	CG1315*		-1.59391	argininosuccinate synthase activity; ATP binding	argininosuccinate metabolic process; arginine biosynthetic process; urea cycle
1633795_a_at	CG17124		-1.58697	protein phosphatase inhibitor activity
AFFX-r2-Dros-GAPDH-3_at			-1.58484
1628950_at	CG10178		-1.58379	glucuronosyltransferase activity	defense response; polysaccharide metabolic process; response to toxin; steroid metabolic process
1623636_at	CG11748	Obp19a	-1.57669	odorant binding	sensory perception of chemical stimulus; transport; olfactory behavior; response to pheromone
1629705_at	CG6084*		-1.55772	aldehyde reductase activity	unknown
1622902_at	CG6641	Pbprp5	-1.55763	pheromone binding; phenylalkylamine binding; oxidoreductase activity	metabolic process; transport
1625949_at	CG9042	Gpdh	-1.55708	glycerol-3-phosphate dehydrogenase (NAD+) activity; NAD binding	glycerol-3-phosphate metabolic process; flight behavior; triacylglycerol metabolic process; glycerophosphate shuttle; lipid metabolic process; carbohydrate metabolic process; glycerol-3-phosphate catabolic process
1630065_at	CG6912		-1.55608	unknown	unknown
1632361_at	CG9528	retm	-1.55153	phosphatidylinositol transporter activity; binding; transmembrane transporter activity	intracellular protein transport
1635766_at	CG2637	Fs(2)Ket	-1.54804	protein carrier activity	chorion-containing eggshell formation; protein import into nucleus; NLS-bearing substrate import into nucleus; protein import into nucleus, docking; actin filament organization; regulation of cell shape
1637721_at	CG3301*		-1.5426	oxidoreductase activity, acting on the CH-OH group of donors, NAD or NADP as acceptor	metabolic process
1626198_at	CG4321	Cyp4d8	-1.53853	electron carrier activity; heme binding; iron ion binding; monooxygenase activity	steroid metabolic process; electron transport
1633196_at	CG2505	alpha-Est2	-1.5334	carboxylesterase activity; cholinesterase activity	unknown
1640365_s_at	CG14021		-1.53247	unknown	unknown
1638717_at	CG10932		-1.52993	acetyl-CoA C-acetyltransferase activity	fatty acid biosynthetic process; pyruvate metabolic process
1623853_at	CG3469	betaggt-I	-1.52749	protein geranylgeranyltransferase activity; CAAX-protein geranylgeranyltransferase activity; acyltransferase activity	Ras protein signal transduction; protein amino acid lipidation; embryonic heart tube development
1628599_at	CG18013	Psf2	-1.5246	transcription elongation regulator activity; 3'-5' DNA helicase activity	DNA strand elongation during DNA replication; positive regulation of S phase of mitotic cell cycle
1638282_at	CG14196		-1.52319	secondary active monocarboxylate transmembrane transporter activity	unknown
1639101_at	CG9837		-1.51984	protein binding	unknown
1635211_at	CG5580	sbb	-1.51134	transcription factor activity; phosphopantetheine binding; zinc ion binding	axon target recognition; axon guidance; larval locomotory behavior; negative regulation of transcription from RNA polymerase II promoter; photoreceptor cell development; regulation of imaginal disc growth; imaginal disc-derived wing morphogenesis
1627632_at	CG17777		-1.51092	protein binding	unknown
1627801_at	CG9497		-1.50757	protein binding	unknown
1633572_at	CG13210		-1.50683	unknown	unknown
1637723_at	CG32491	mod(mdg4)	-1.50074	protein binding; chromatin binding; RNA polymerase II transcription factor activity; phosphatidate phosphatase activity	organelle organization and biogenesis; establishment and/or maintenance of chromatin architecture; regulation of apoptosis; gamete generation; regulation of metabolic process; sexual reproduction; programmed cell death; chromosome organization and biogenesis; cell death; regulation of biological process
1636178_at	CG9195	Scamp	1.50179	binding; phosphopantetheine binding; transmembrane transporter activity	synaptic vesicle exocytosis; endocytosis; intracellular protein transport
1632533_at	CG6281	Timp	1.509	metalloendopeptidase inhibitor activity	proteolysis
1641137_at	CG1897	Dr	1.50941	DNA binding; transcription factor activity; sequence-specific DNA binding	anatomical structure development; organ development; system development; central nervous system development; regulation of metabolic process; regionalization; regulation of biological process; neuroblast fate commitment; regulation of developmental process; cell fate commitment
AFFX-r2-Dros-Act5C-3_s_at			1.50992
1633599_a_at	CG17725	Pepck	1.52464	phosphoenolpyruvate carboxykinase (GTP) activity; GTP binding	gluconeogenesis
1626326_at	CG31436		1.52739	unknown	unknown
1635199_at	CG6014		1.53274	unknown	unknown
1632298_s_at	CG3359	mfas	1.54753	unknown	axonogenesis; cell-cell adhesion; ectoderm development; signal transduction
1640906_at	CG32523		1.54939	unknown	proteolysis; protein metabolic process
1634318_at	CG33110		1.55636	acyltransferase activity	fatty acid biosynthetic process; very-long-chain fatty acid metabolic process
1635446_at	CG15043		1.5595	unknown	unknown
1626427_a_at	CG4821	Tequila	1.55985	serine-type endopeptidase activity; trypsin activity; pancreatic elastase activity; ATP binding; chitin binding; hydrogen ion transporting ATP synthase activity, rotational mechanism; hydrogen ion transporting ATPase activity, rotational mechanism; scavenger receptor activity	proteolysis; ATP synthesis coupled proton transport; chitin metabolic process; long-term memory
1641607_at	CG8091	Nc	1.56667	caspase activity; protein binding	anatomical structure development; programmed cell death; cell death; sensory organ development; embryonic development via the syncytial blastoderm; embryonic development ending in birth or egg hatching; organ development; positive regulation of programmed cell death; cellular macromolecule metabolic process; sperm individualization; determination of adult life span; apoptosis; regulation of apopt…
1629012_at	CG33979	capt	1.56784	adenylate cyclase binding; actin binding; structural constituent of cytoskeleton	actin polymerization and/or depolymerization; bristle morphogenesis; regulation of cell shape; actin filament organization; oocyte microtubule cytoskeleton polarization; cell morphogenesis; wing disc dorsal/ventral pattern formation; compound eye development; oogenesis
1638447_s_at	CG11141		1.57041	unknown	unknown
1628543_a_at	CG5803	Fas3	1.57133	unknown	axon guidance; synaptic target recognition; ovarian follicle cell development; axonal fasciculation; homophilic cell adhesion; synaptic target attraction; axonogenesis; calcium-dependent cell-cell adhesion; learning and/or memory; olfactory learning
1640918_at	CG32145	ome	1.57424	dipeptidyl-peptidase IV activity; calcium ion binding	cell surface receptor linked signal transduction; proteolysis
1624618_at	CG3870	chrw	1.58636	GTP binding; GTPase activity	peripheral nervous system development; intracellular protein transport; lysosomal transport; receptor-mediated endocytosis; regulation of exocytosis; signal transduction; small GTPase mediated signal transduction
1630244_s_at	CG31810/CG31809		1.59349	steroid dehydrogenase activity	lipid metabolic process; steroid metabolic process
1640421_at	CG11811		1.59725	guanylate kinase activity; oxidoreductase activity	purine base metabolic process
1630375_at	CG7635	Mec2	1.59927	structural constituent of cytoskeleton	cytoskeleton organization and biogenesis
1636689_at	CG4259		1.60196	serine-type endopeptidase activity	proteolysis
1630958_at	CG4108**	Chmp1	1.61458	unknown	unknown
1628706_at	CG17982		1.61506	unknown	unknown
1625358_s_at	CG9326	szar	1.61946	guanylate kinase activity; protein binding	asymmetric protein localization; protein targeting; purine base metabolic process; signal transduction
1632683_s_at	copiaGIP		1.6202
AFFX-r2-Dros-Act5C-M_s_at			1.62054
1625052_at	CG5955		1.62362	UDP-glucose 4-epimerase activity; coenzyme binding	cellular metabolic process
1626285_at	CG13806		1.63195	chitin binding	chitin metabolic process
1627236_s_at	AY089699		1.63387
1635549_at	CG31509	TotA	1.63583	unknown	response to stress; response to heat	JAK/STAT
1627962_at	CG31749		1.64104	unknown	unknown
1625524_at	CG3165		1.64423	unknown	unknown
1635138_at	CG10772	Fur1	1.64613	furin activity; kexin activity	proteolysis
1636812_at	CG10103**		1.65761	nucleic acid binding; pancreatic ribonuclease activity	unknown
1623772_a_at	CG17061	mthl10	1.66776	G-protein coupled receptor activity	G-protein coupled receptor protein signaling pathway; determination of adult life span; response to stress
1629141_at	CG18402**	InR	1.68638	insulin receptor activity; ATP binding; protein-tyrosine kinase activity; insulin-like growth factor binding; epidermal growth factor receptor activity; hematopoietin/interferon-class (D200-domain) cytokine receptor activity	anatomical structure development; regulation of biological process; cell morphogenesis; embryonic development via the syncytial blastoderm; biopolymer modification; positive regulation of biological process; developmental growth; aging; embryonic development ending in birth or egg hatching; protein modification process; response to chemical stimulus
1635061_at	BK003010		1.69665
1625583_at	CG16926**		1.69723	unknown	unknown
1631392_at	CG11089**		1.70667	IMP cyclohydrolase activity; phosphoribosylaminoimidazolecarboxamide formyltransferase activity	purine base metabolic process; purine nucleotide biosynthetic process
1633862_at	CG12934		1.70949	unknown	unknown
1623770_at	CG1673**		1.71006	branched-chain-amino-acid transaminase activity	branched chain family amino acid biosynthetic process
1626086_at	CG10621		1.71267	selenocysteine methyltransferase activity; homocysteine S-methyltransferase activity	amino acid biosynthetic process
1630606_at	CG6757	SH3PX1	1.71469	phosphoinositide binding; protein binding	intracellular protein transport; intracellular signaling cascade
1641370_s_at	CG4199		1.73075	disulfide oxidoreductase activity	defense response; electron transport; ferredoxin metabolic process; oxygen and reactive oxygen species metabolic process
1632656_at	CG12112		1.73538	unknown	unknown
AFFX-Dros-ACTIN_M_r_at			1.74016
1635033_at	CG30083		1.74312	serine-type endopeptidase activity	proteolysis
1633208_at	CG11741		1.75863	unknown	unknown
1640978_at	CG14567		1.75889	unknown	unknown
1630429_s_at	CG11889/CG11891		1.7592	unknown	unknown
1636759_at	CG8303		1.76084	oxidoreductase activity	unknown
1631121_at	CG7267		1.76931	unknown	unknown
1630934_at	Tn		1.77089
1641444_a_at	CG9195	Scamp	1.77409	binding; phosphopantetheine binding; transmembrane transporter activity	synaptic vesicle exocytosis; endocytosis; intracellular protein transport
1640614_at	CG1522	cac	1.7857	voltage-gated calcium channel activity; calcium ion binding	transport; ion transport; mating; behavioral interaction between organisms; cation transport; response to light stimulus; muscle contraction; courtship behavior; reproductive process in a multicellular organism; sensory perception of light stimulus; synaptic transmission; visual behavior; locomotory behavior; anatomical structure development
1630724_at	CG1890		1.78853	unfolded protein binding	tubulin folding; chaperonin-mediated tubulin folding
AFFX-Dros-ACTIN_3_at			1.80777
1628792_at	CG13873	Obp56g	1.8085	odorant binding	sensory perception of chemical stimulus; transport
1631691_at	CG16772		1.81915	unknown	unknown
1639694_s_at	CG10102/CG12505	CG10102/Arc1	1.82671	unknown	unknown
1626116_at	CG33329	Sp212	1.82894	serine-type endopeptidase activity	proteolysis
1637590_at	CG5156		1.83146	unknown	unknown
1623569_at	CG14907**		1.83997	unknown	unknown
1631369_at	CG7567		1.84456	unknown	unknown
1636758_s_at	CG18853/CG11205	CG18853/phr	1.84787
1634074_a_at	CG2913	yin	1.85527	proton-dependent oligopeptide secondary active transmembrane transporter activity	transport; oligopeptide transport
1625691_at	CG3171	Tre1	1.85878	taste receptor activity; G-protein coupled receptor activity	germ cell development; germ cell migration; sensory perception of taste; sensory perception of sweet taste; G-protein coupled receptor protein signaling pathway; germ cell programmed cell death; pole cell migration
1625255_at	CG11029**		1.86582	lysophospholipase activity	lipid metabolic process
1637403_at	CG7953		1.87091	unknown	unknown
1627073_a_at	CG10126		1.88666	calcium ion binding	unknown
1624505_at	CG6113		1.89739	triacylglycerol lipase activity	lipid metabolic process
1632341_at	CG13559		1.91409	unknown	unknown
1623332_at	CG15505	Obp99d	1.93687	odorant binding	autophagic cell death; salivary gland cell autophagic cell death; transport
1624619_s_at	CG18477/CG31780		1.93791	serine-type endopeptidase activity; enzyme activator activity	proteolysis
1626233_at	CG8965		1.96239	unknown	unknown
1637256_at	CG34349		1.96799	unknown	unknown
1635375_at	CG5630		1.97804	unknown	unknown
1637484_at	CG6985		2.02	unknown	unknown
1641412_at	CG31809		2.04	steroid dehydrogenase activty	steroid and lipid metabolism
1641445_s_at	CG7192**		2.06	unknown	unknown
1640683_at	CG12310(*)		2.06	unknown	unknown
1624706_at	CG34349		2.07	unknown	unknown
1633796_at	CG11425		2.08	phosphatidate phosphatase activty	dephosphorylation/lipid metabolism
1630699_at	CG1762	βInt-ν	2.11	cell adhesion molecule binding	cell adhesion/cell motility/defense response/olfaction
1640775_a_at	CG18466**	Nmdmc	2.11	methenyltetrahydrofolate cyclohydrolase activity	metabolism
1623517_at	CG4962		2.16	unknown	unknown
1636196_s_at	CG6900		2.18	unknown	unknown
1634789_at	CG30151		2.18	unknown	unknown
1638114_at	CG13022		2.19	unknown	unknown
1629184_at	CG3819		2.19	unknown	unknown
1635521_at	CG4618		2.22	unknown	unknown
1624069_at	CG7296		2.22	unknown	unknown
1624130_at	CG13874	Obp56h	2.32	odorant binding	olfactory behavior/sensory perception
1631744_at	CG10034	tj	2.4	Maf and bZIP transcription factor activity	gonadal development/regulation of transcription
1638174_at	CG1246		2.41	unknown	unknown
1636526_at	CG9451		2.45	acid phosphatase activity	phosphate metabolism
1635701_at	CG4381**	GstD3	2.46	glutathione transferase activity	defense and toxin response
1627536_at	CG31095	LpR1	2.46	low-density lipoprotein receptor activity	cholesterol metabolism/lipoprotein transport
1635306_at	CG4650		2.57	serine-type endopeptidase activity	proteolysis
1634594_at	CG17738		2.69	unknown	unknown
1639170_at	CG6730	Cyp4d21	2.71	electron carrier activity/monooxygenase activty/iron ion binding	electron transport
1624802_at	CG31686		2.72	unknown	unknown
1638273_at	CG10000		2.87	polypetide N-acetylgalactosaminyltransferase activity	protein amino acid glycosylation
1631521_at	CG33469		2.92	unknown	unknown
1626759_at	HDC03535		2.94	unknown	unknown
1631962_at	CG33192	MtnD	3.06	unknown	unknown
1629072_at	CG3019	su(wa)	3.2	RNA binding	nuclear mRNA splicing, via spliceosome
1629121_at	CG10337		3.43	unknown	unknown
1639730_at	HDC05792		3.58	unknown	unknown
1629398_at	CG10383		4.58	unknown	unknown
1630800_s_at	AM01323_revcomp		4.59	unknown	unknown
1631204_at	CG31893	Peritrophin-15b	4.85	chitin binding	chitin metabolism
1626830_at	CG11650	Lcp1	4.94	structural constituent of insect cuticle	unknown
1627091_at	CG30287		6.54	serine-type peptidase activity	proteolysis/protein metabolism
1630568_at	Dm.2R.21076.0		6.66	unknown	unknown
1627287_at	CG5966**		7.18	triacylglycerol lipase activity	lipid metabolism
1629182_at	CG10140**		7.33	chitin binding	chitin metabolism
1635486_at	CG33468		8.29	unknown	unknown
1639896_at	HDC10707		60.36	unknown	unknown
